# Supplementary material for: Predictors of 30‐Day Recurrent Emergency Department Visits for Hyperglycemia in Patients With Diabetes: A Multicentre Prospective Cohort Study
Source: Acad Emerg Med. 2025 Aug 27;32(12):1309–19. doi: 10.1111/acem.70133 (PMC12690232; doi:10.1111/acem.70133)
Supplement: Supplementary file 2 — Data S1: acem70133‐sup‐0002‐Supinfo.zip. [file ACEM-32-1309-s001.zip]

Archive with 2 entries (2 files):
- 10-14 day Telephone Follow-up -17 Jan 20- Clean copy.docx
- 30 day follow-up phone call 17 Jan 20- Clean copy .docx
